# Supplementary material for: Metataxonomic Analysis and Fatty Acid Profiling of Feces from Children Undergoing Hematopoietic Stem Cell Transplantation
Source: Int J Mol Sci. 2026 Mar 2;27(5):2331. doi: 10.3390/ijms27052331 (PMC12984869; doi:10.3390/ijms27052331)
Supplement: Supplementary file 1 [file ijms-27-02331-s001.zip]

Archive with 4 entries (4 files):
- Captions of Figure and Tables-revised.pdf
- Figure S1.tiff
- Table S1-revised.pdf
- Table S2-revised.pdf
